# Supplementary material for: AEnet: a practical tool to construct the splicing-associated phenotype atlas at a single cell level
Source: Gigascience. 2025 Sep 24;14:giaf110. doi: 10.1093/gigascience/giaf110 (PMC12457822; doi:10.1093/gigascience/giaf110)
Supplement: giaf110_Supplemental_Files [file giaf110_supplemental_files.zip]

Archive with 5 entries (5 files):
- FIG.S1-S6.pdf
- FIG.S10.pdf
- FIG.S11.pdf
- FIG.S7-S9.pdf
- Supplementary Tables.xlsx
